# Supplementary material for: Taste sensing and sugar detection mechanisms in Drosophila larval primary taste center
Source: eLife. 2021 Dec 3;10:e67844. doi: 10.7554/eLife.67844 (PMC8709573; doi:10.7554/eLife.67844)
Supplement: Figure 1—figure supplement 1—source data 1. — CaImg_analysis_pipeline contains ImageJ scripts for macro/plugin and instructions. [file elife-67844-fig1-figsupp1-data1.zip]

Archive with 24 entries (17 files):
- CaImg_analysis_pipeline/
- CaImg_analysis_pipeline/.DS_Store
- __MACOSX/
- __MACOSX/CaImg_analysis_pipeline/
- __MACOSX/CaImg_analysis_pipeline/._.DS_Store
- CaImg_analysis_pipeline/plugin/
- CaImg_analysis_pipeline/plugin/stack-tool_duplication_plugin_readme.rtf
- __MACOSX/CaImg_analysis_pipeline/plugin/
- __MACOSX/CaImg_analysis_pipeline/plugin/._stack-tool_duplication_plugin_readme.rtf
- CaImg_analysis_pipeline/plugin/stack-tools-1.1.1-SNAPSHOT-sources.jar
- __MACOSX/CaImg_analysis_pipeline/plugin/._stack-tools-1.1.1-SNAPSHOT-sources.jar
- CaImg_analysis_pipeline/plugin/stack-tools-1.1.1-SNAPSHOT.jar
- __MACOSX/CaImg_analysis_pipeline/plugin/._stack-tools-1.1.1-SNAPSHOT.jar
- __MACOSX/CaImg_analysis_pipeline/._plugin
- CaImg_analysis_pipeline/README_live_imaging_data_processing_pipeline.rtf
- __MACOSX/CaImg_analysis_pipeline/._README_live_imaging_data_processing_pipeline.rtf
- CaImg_analysis_pipeline/script_macro/
- CaImg_analysis_pipeline/script_macro/Time-Series_Alignment.py
- __MACOSX/CaImg_analysis_pipeline/script_macro/
- __MACOSX/CaImg_analysis_pipeline/script_macro/._Time-Series_Alignment.py
- CaImg_analysis_pipeline/script_macro/time-series_alignment_readme.rtf
- __MACOSX/CaImg_analysis_pipeline/script_macro/._time-series_alignment_readme.rtf
- __MACOSX/CaImg_analysis_pipeline/._script_macro
- __MACOSX/._CaImg_analysis_pipeline
