# Supplementary material for: Taste sensing and sugar detection mechanisms in Drosophila larval primary taste center
Source: eLife. 2021 Dec 3;10:e67844. doi: 10.7554/eLife.67844 (PMC8709573; doi:10.7554/eLife.67844)
Supplement: Figure 1—figure supplement 1—source data 1. — CaImg_analysis_pipeline contains ImageJ scripts for macro/plugin and instructions. [file elife-67844-fig1-figsupp1-data1.zip › CaImg_analysis_pipeline/script_macro/Time-Series_Alignment.py]

from ij import IJ, WindowManager
from ij.gui import GenericDialog, PointRoi, WaitForUserDialog, Toolbar
from ij.measure import ResultsTable, Measurements
from ij.plugin.frame import RoiManager

import sys


def user_dialog(imps):
	titles = [x.getTitle() for x in imps]
	dialog = GenericDialog("Time-Series channel alignment")
	dialog.addChoice("Input image", titles, titles[0])
	dialog.addChoice("Channel to translate", ["1", "2", "3", "4"], "1")
	dialog.addChoice("Direction", ["p1 -> p2", "p2 -> p1"], "p1 -> p2")
	dialog.addCheckbox("Propagate transform", False)
	dialog.showDialog()
	
	if dialog.wasCanceled():
		IJ.log("Canceled dialog")
		return
		
	title = dialog.getNextChoice()
	channel = int(dialog.getNextChoice())
	if (dialog.getNextChoice() == "p1 -> p2"):
		invert = False
	else:
		invert = True	
	propagate = dialog.getNextBoolean()
	return title, channel, invert, propagate


def get_image(imps, title):
	for imp in imps:
		if imp.getTitle() == title:
			return imp
	raise Exception("image with title' " + title + "' not found (is not open))")


def cleanup():
	IJ.getImage().deleteRoi()
	rm = RoiManager.getInstance()
	if rm:
		rm.reset()

	rt = ResultsTable.getResultsTable()
	if rt:
		rt.reset()
		rt.getResultsWindow().close(False)
		

# Main 
def run():
        print "Running Time-Series_Alignment.py"

	handles = map(WindowManager.getImage, WindowManager.getIDList())
	title, channel, invert, propagate = user_dialog(handles)
	
	if title is not None:
		IJ.log("Working on " + title)
	
		# Fetch the image, make composite and enhance contrast
		imp = get_image(handles, title)
		imp.setDisplayMode(IJ.COMPOSITE)
		imp.setC(1)
	#	IJ.run(imp, "Enhance Contrast", "saturated=0.35");
		imp.setC(2)
	#	IJ.run(imp, "Enhance Contrast", "saturated=0.35");
	
		# The the point tool
		toolbar = Toolbar.getInstance()
		toolbar.setTool(Toolbar.POINT)
		toolbar.setTool("point")
		IJ.run("Point Tool...", "type=Hybrid color=Yellow size=Small add");
	
		# Wait dialog
		wait = WaitForUserDialog("Go through the stack, select one point per channel where aligmnment is needed\nClick ok once you're done")
		wait.show()
	
		# Get the ROI manager
		IJ.run(imp, "Set Measurements...", "stack display redirect=None decimal=2");
		rm = RoiManager.getInstance()	
		if not rm:
			rm = RoiManager()
			
		if not rm:
			IJ.log("No points, no correction...")
			cleanup()
			return
			
		indexes = range(rm.getCount())
		rm.setSelectedIndexes(indexes)
		rm.runCommand(imp, "Measure");	
	
		if (rm.getCount() % 2) > 0:
			IJ.log("Aborted! the number of points (ROI's) has to be pair")
			cleanup()
			return
	
		# Get the result table
		rt = ResultsTable.getResultsTable()		
		if rm.getCount() != rt.getCounter():
			IJ.log("Aborted! The Result table has a different count than the roi manager. Please repeat the input.")
			IJ.log("Close the Result table and re-run (leaving the ROI Manager as is).")
			cleanup()
			return
	
	
		# Prepare for the stack manip
		dim = imp.getDimensions()
		slices = range(1, dim[3]+1)
		IJ.log("   image dimenstions: " + str(dim))
		stk = imp.getImageStack()
		done = []
		
		for i in range(rm.getCount()):
			label = rm.getRoi(i).getName()
			
			if done.count(label) > 0:
				IJ.log("   the point %s is twice in the table. skipping position %s" % (label, i))
				continue
			if rt.getLabel(i).find(label) == -1:
				IJ.log("The label of the roi manager does not match with the result table.")
				IJ.log("Close the Result table and re-run (leavin the ROI Manager as is).")
				cleanup()
				return
	
			# Always fetch two lines for one transformation
			if (i % 2) == 0:
				x1 = float(rt.getValue("X", i))
				y1 = float(rt.getValue("Y", i))
				ch1 = int(rt.getValue("Ch", i))
				s1 = int(rt.getValue("Slice", i))
				f1 = int(rt.getValue("Frame", i))
			else:
				x2 = float(rt.getValue("X", i))
				y2 = float(rt.getValue("Y", i))
				ch2 = int(rt.getValue("Ch", i))
				s2 = int(rt.getValue("Slice", i))
				f2 = int(rt.getValue("Frame", i))
			
	#			if (ch1 == ch2):
	#				IJ.log("Warning: skip points %s and %s, because, they are on the same channel (%s)" % (rt.getLabel(i), rt.getLabel(i-1), ch1))
	#				continue
	#			if (f1 != f2):
	#				IJ.log("Warning: skip points %s and %s, because, they are on a different frame (%s)" % (rt.getLabel(i), rt.getLabel(i-1), ch1))
	#				continue
				if abs(f1-f2) > 1:
					IJ.log("Warning: skip points %s and %s, because, they are not on adjacent frames (%s, %s)" % (rt.getLabel(i), rt.getLabel(i-1), f1, f2))
					continue
	
				# If the transformation is propagated, define the frame interval and skip subsequent point pairs
				if propagate:
					if i > 2:
						IJ.log("Warning: skip points %s and %s, because the first transform was propagated" % (rt.getLabel(i), rt.getLabel(i-1)))
						continue
					else:
						frames = range(f2, dim[4]+1)
				else:
					frames = [f2]
	
				# Get the translation vector
				if invert:
					dx = x1 - x2
					dy = y1 - y2
				else:
					dx = x2 - x1
					dy = y2 - y1
	
				# Modify the stack.
				for f in frames:
					IJ.log("   adjusting frame %s, shift vector (dx, dy) = %s, %s" %(f, dx, dy))
					for s in slices:
						index = imp.getStackIndex(channel, s, f)
						ip = stk.getProcessor(index)
						ip.translate(dx, dy)
				
				done.append(label)

		imp.updateAndRepaintWindow()
		cleanup()
		IJ.log("Done.")


if __name__ in ["__builtin__", "__main__"]:
	run()
	
